# Supplementary material for: Improved precision and accuracy for microarrays using updated probe set definitions
Source: BMC Bioinformatics. 2007 Feb 8;8:48. doi: 10.1186/1471-2105-8-48 (PMC1805763; doi:10.1186/1471-2105-8-48)
Supplement: Additional file 2 — RT-PCR Map. A table (cvs file) with the identifiers used to associate the RT-PCR data from ref. 11 to the expression estimates derived using different updated probe set definitions. [file 1471-2105-8-48-S2.xls]

## Sheet: RT-PCR-MAP.txt
Supplementary Table 1. RT-PCR Map
Accession	Gene	RT-PCR	RT-PCR (file)	NetAffx	ENSE	ENSG	ENST	REFSEQ	ENTREZG	UG
NM_000466	PEX1	0.27	0.42	204873_at		ENSG00000127980	ENST00000248633	NM_000466	5189	Hs.164682
NM_000287	PEX6	0.98	1.13	204545_at		ENSG00000124587	ENST00000304611,ENST00000244546	NM_000287	5190	Hs.107410
NM_000288	PEX7	0.08	0.22	205420_at		ENSG00000112357	ENST00000318471	NM_000288	5191	Hs.280932
NM_000286	PEX12	-0.12	0.03	205094_at		ENSG00000108733	ENST00000225873	NM_000286	5193	Hs.270532
M60316	BMP7	0	0	209591_s_at		ENSG00000101144	ENST00000265624	NM_001719	655	Hs.473163
AF062537	CUL3	-0.11	0.04	201371_s_at		ENSG00000036257	ENST00000264414,ENST00000344951	NM_003590	8452	Hs.372286
NM_007051	FAF1	0.03	0.18	218080_x_at		ENSG00000185104	ENST00000345470	NM_007051	11124	Hs.530402
NM_002405	MFNG	-0.12	0.03	204153_s_at		ENSG00000100060	ENST00000356998	NM_002405	4242	Hs.517603
NM_002422	MMP3	4.16	4.3	205828_at		ENSG00000149968	ENST00000299855	NM_002422	4314	Hs.375129
NM_002658	PLAU	2.46	2.61	205479_s_at		ENSG00000122861	ENST00000242464	NM_002658	5328	Hs.77274
NM_004105	EFEMP1	-1.88	-1.73	201843_s_at		ENSG00000115380	ENST00000309781	NM_004105	2202	Hs.76224
NM_000393	COL5A2	-1.95	-1.8	221730_at		ENSG00000204262	ENST00000360859, ENST00000374866	NM_000393	1290	Hs.445827
NM_000584	IL8	1.67	1.82	202859_x_at		ENSG00000169429	ENST00000307407	NM_000584	3576	Hs.624
NM_004186	SEMA3F	1.34	1.49	206832_s_at		ENSG00000001617	ENST00000002829	NM_004186	6405	Hs.32981
NM_000698	ALOX5	0	0	204446_s_at		ENSG00000012779	ENST00000265455	NM_000698	240	Hs.89499
AK025329	RNF167	0.35	0.5	212047_s_at		ENSG00000108523	ENST00000262482	NM_015528	26001	Hs.7158
RT-PCR values are from Irizarry Reference 11.
The additional identifiers were mapped using annotations from NetAffx.
