# Supplementary material for: Improved precision and accuracy for microarrays using updated probe set definitions
Source: BMC Bioinformatics. 2007 Feb 8;8:48. doi: 10.1186/1471-2105-8-48 (PMC1805763; doi:10.1186/1471-2105-8-48)
Supplement: Additional file 3 — Accuracy for GCRMA data. Table with accuracy estimates for the different updated probe set definitions using GCRMA data. All tests were performed as described for Table 3. [file 1471-2105-8-48-S3.xls]

## Sheet: Additional_file3
Additional File 3
GCRMA	Mean Slope	p-value	Std
org	1.09518	.	0.061205
Hs133A_Hs_ENSG_7	1.14352	0.098392	0.042994
Hs133A_Hs_ENST_7	1.15298	0.041628	0.045544
Hs133A_Hs_ENTREZG_7	1.07584	0.394563	0.03703
Hs133A_Hs_REFSEQ_7	1.0738	0.357371	0.041184
Hs133A_Hs_UG_7	1.03119	0.02775	0.03196
